# Supplementary material for: A Versatile Method for Preparing Polysaccharide Conjugates via Thiol-Michael Addition
Source: Polymers (Basel). 2021 Jun 8;13(12):1905. doi: 10.3390/polym13121905 (PMC8228737; doi:10.3390/polym13121905)
Supplement: Supplementary file 1 [file polymers-13-01905-s001.zip]

Archive with 1 entries (1 files):
- polymers-1236790-supplementary.pdf
